# Supplementary material for: Prognostic Relevance of Clinical and Tumor Mutational Profile in High-Grade Serous Ovarian Cancer
Source: Int J Mol Sci. 2025 Aug 1;26(15):7416. doi: 10.3390/ijms26157416 (PMC12347516; doi:10.3390/ijms26157416)
Supplement: Supplementary file 1 [file ijms-26-07416-s001.zip]

Archive with 1 entries (1 files):
- ijms-3735564-supplementary.pdf
